# Supplementary material for: Bile Acids as Emerging Players at the Intersection of Steatotic Liver Disease and Cardiovascular Diseases
Source: Biomolecules. 2024 Jul 12;14(7):841. doi: 10.3390/biom14070841 (PMC11275019; doi:10.3390/biom14070841)
Supplement: Supplementary file 1 [file biomolecules-14-00841-s001.zip]

Archive with 1 entries (1 files):
- biomolecules-3107810-supplementary.pdf
